# Supplementary material for: A dataset of urban traffic flow for 13 Romanian cities amid lockdown and after ease of COVID19 related restrictions
Source: Data Brief. 2020 Sep 17;32:106318. doi: 10.1016/j.dib.2020.106318 (PMC7495175; doi:10.1016/j.dib.2020.106318)
Supplement: Supplementary file 1 [file mmc1.xml]

<?xml version="1.0" encoding="utf-8" standalone="no"?>
<data>
  <datasets>
    <author>iovanalex@cs.upt.ro;iovanalex@gmail.com</author>
    <type>1</type>
    <dataset>
      <name>Traffic flow in 13 Romanian cities during and around lifting of COVID19 restrictions</name>
      <caption />
      <description>This dataset comprises street-level traces of traffic flow as reported by Here Maps for 13 cities of Romania from 15th. of May 2020 and until 9th. of June 2020, covering the time two days before lifting of the mobility restrictions imposed by nation-wide State of Emergency and until five days after the second wave of relaxation (1st. of June 2020). </description>
      <filetype>
        <name />
      </filetype>
      <filesize />
      <source>0</source>
      <sourcename>Original Data</sourcename>
      <access>
        <type>1</type>
        <name>Data available in data repository</name>
        <reponame>Mendeley Data</reponame>
        <PersistentId>10.17632/g64s8h9k57.2</PersistentId>
        <deeplinkurl>https://data.mendeley.com/datasets/g64s8h9k57/</deeplinkurl>
      </access>
    </dataset>
  </datasets>
</data>
